# Supplementary material for: Liberalizing the killing of endangered wolves was associated with more disappearances of collared individuals in Wisconsin, USA
Source: Sci Rep. 2020 Aug 17;10:13881. doi: 10.1038/s41598-020-70837-x (PMC7431570; doi:10.1038/s41598-020-70837-x)
Supplement: Supplementary file 1 — Supplementary Dataset 1. [file 41598_2020_70837_MOESM1_ESM.xlsx]

## Sheet: WI Wolf Data
wolf_ID	capture_date	last_contact	collar_recovery_death	days_to_inact	days_to_death	collar_recovery_death	year_endpoint	days_to_endpoint	collar_status	collar_status	dissap_event	cause_death	cause_death2	death_event	cause_endpoint	cause_endpoint2
1	1981-05-13		1981-12-10		211	1981-12-10	1981	211	active	1	0	nonhuman	3	1	nonhuman	5
101	1989-08-09		1990-07-15		340	1990-07-15	1990	340	active	1	0	poached	4	1	poached	6
104/164	1989-08-08	1989-10-09		62		1989-10-09	1989	62	inactive	2	1			0	ltf	4
107/141	1987-05-22		1991-08-22		1553	1991-08-22	1991	1553	active	1	0	nonhuman	3	1	nonhuman	5
109	1987-08-07	1989-04-15		617		1989-04-15	1989	617	inactive	2	1			0	ltf	4
113	1988-05-20		1989-11-15		544	1989-11-15	1989	544	active	1	0	legal	2	1	legal	3
1181	1979-10-03	1979-11-29		57		1979-11-29	1979	57	inactive	2	1			0	ltf	4
1183	1979-10-12		1979-11-17		36	1979-11-17	1979	36	active	1	0	poached	4	1	poached	6
1185	1979-10-12		1979-10-12		0.125	1979-10-12 03:00:00	1979	0.125	active	1	0	poached	4	1	poached	6
1187	1980-05-09		1981-02-17		284	1981-02-17	1981	284	active	1	0	poached	4	1	poached	6
1189	1980-05-15	1981-07-27		438		1981-07-27	1981	438	inactive	2	1			0	ltf	4
119	1988-05-13	1993-11-15		2012		1993-11-15	1993	2012	inactive	2	1			0	ltf	4
1191	1980-05-22		1982-12-04		926	1982-12-04	1982	926	active	1	0	nonhuman	3	1	nonhuman	5
1193	1980-05-26	1981-07-27		427		1981-07-27	1981	427	inactive	2	1			0	ltf	4
1195	1980-05-26	1980-09-15	1980-09-15	112	112	1980-09-15	1980	112	inactive	2	1	poached	4	1	ltf	4
125	1989-07-13		1990-02-07		209	1990-02-07	1990	209	active	1	0	unknown	5	1	unknown	7
126	1989-07-14	1990-01-16		186		1990-01-16	1990	186	inactive	2	1			0	ltf	4
127	1991-07-19		1991-10-08		81	1991-10-08	1991	81	active	1	0	legal	2	1	legal	3
128	1991-07-23	1996-04-15		1728		1996-04-15	1996	1728	inactive	2	1			0	ltf	4
129	1987-05-14		1989-02-15		643	1989-02-15	1989	643	active	1	0	nonhuman	3	1	nonhuman	5
13	1981-10-08	1982-08-13		309		1982-08-13	1982	309	inactive	2	1			0	ltf	4
131	1991-08-21		1993-01-25		523	1993-01-25	1993	523	active	1	0	nonhuman	3	1	nonhuman	5
133	1991-08-22	1991-10-22		61		1991-10-22	1991	61	inactive	2	1			0	ltf	4
139	1989-06-07		1990-08-21		440	1990-08-21	1990	440	active	1	0	nonhuman	3	1	nonhuman	5
145	1991-05-09		1993-07-28		811	1993-07-28	1993	811	active	1	0	poached	4	1	poached	6
147	1991-05-17	1993-11-17		915		1993-11-17	1993	915	inactive	2	1			0	ltf	4
149	1991-06-07		1992-06-29		388	1992-06-29	1992	388	active	1	0	collision	1	1	collision	2
15	1982-05-14		1982-09-30		139	1982-09-30	1982	139	active	1	0	poached	4	1	poached	6
154	1990-07-20	1990-12-31	1991-12-10	164	508	1990-12-31	1990	164	inactive	2	1	nonhuman	3	1	ltf	4
155	1997-05-06	2001-08-28		1575		2001-08-28	2001	1575	inactive	2	1			0	ltf	4
157	1990-06-28		1990-09-24		88	1990-09-24	1990	88	active	1	0	nonhuman	3	1	nonhuman	5
169	1991-07-14		1991-07-20		6	1991-07-20	1991	6	active	1	0	nonhuman	3	1	nonhuman	5
17	1982-05-14		1982-11-14		184	1982-11-14	1982	184	active	1	0	poached	4	1	poached	6
171	1991-07-15	1992-02-20	1992-02-24	220	224	1992-02-20	1992	220	inactive	2	1	poached	4	1	ltf	4
174	1997-05-12	1997-10-16		157		1997-10-16	1997	157	inactive	2	1			0	ltf	4
177	1992-05-03	1994-10-01		881		1994-10-01	1994	881	inactive	2	1			0	ltf	4
182	1994-08-28	1995-03-17		201		1995-03-17	1995	201	inactive	2	1			0	ltf	4
183	1992-05-29		1992-09-02		96	1992-09-02	1992	96	active	1	0	collision	1	1	collision	2
184	1995-05-04	1995-11-09		189		1995-11-09	1995	189	inactive	2	1			0	ltf	4
185	1994-06-23	1997-08-03		1137		1997-08-03	1997	1137	inactive	2	1			0	ltf	4
186	1995-06-08	1995-11-27		172		1995-11-27	1995	172	inactive	2	1			0	ltf	4
187	1994-07-30	1997-08-05	2001-11-30	1102	2680	1997-08-05	1997	1102	inactive	2	1	nonhuman	3	1	ltf	4
188	1994-05-21		1996-01-03		592	1996-01-03	1996	592	active	1	0	nonhuman	3	1	nonhuman	5
189	1993-05-21		1994-07-02		407	1994-07-02	1994	407	active	1	0	collision	1	1	collision	2
19	1981-05-22		1982-03-28		310	1982-03-28	1982	310	active	1	0	nonhuman	3	1	nonhuman	5
191	1993-07-29	1997-02-01		1283		1997-02-01	1997	1283	inactive	2	1			0	ltf	4
192	1993-08-18		1993-08-19		1	1993-08-19	1993	1	active	1	0	legal	2	1	legal	3
194	1994-06-16	1997-05-22	1997-08-28	1071	1169	1997-05-22	1997	1071	inactive	2	1	collision	1	1	ltf	4
195	1995-05-11		1997-08-25		837	1997-08-25	1997	837	active	1	0	collision	1	1	collision	2
196	1995-05-09	1995-11-02		177		1995-11-02	1995	177	inactive	2	1			0	ltf	4
197	1995-07-28	1996-09-06		406		1996-09-06	1996	406	inactive	2	1			0	ltf	4
198	1996-05-23	1996-06-14		22		1996-06-14	1996	22	inactive	2	1			0	ltf	4
199	1995-06-11	1996-09-02	2000-01-20	449	1684	1996-09-02	1996	449	inactive	2	1	nonhuman	3	1	ltf	4
2	1998-05-10		2000-11-22		927	2000-11-22	2000	927	active	1	0	nonhuman	3	1	nonhuman	5
200	1995-09-01		1995-09-15		14	1995-09-15	1995	14	active	1	0	legal	2	1	legal	3
201	1991-10-23	1995-03-13	1995-05-06	1237	1291	1995-03-13	1995	1237	inactive	2	1	poached	4	1	ltf	4
203	1992-07-30		1993-01-14		168	1993-01-14	1993	168	active	1	0	nonhuman	3	1	nonhuman	5
205	1992-08-06		1994-12-12		858	1994-12-12	1994	858	active	1	0	poached	4	1	poached	6
207	1992-08-07	1995-06-01		1028		1995-06-01	1995	1028	inactive	2	1			0	ltf	4
209	1995-06-29		1996-12-11		531	1996-12-11	1996	531	active	1	0	nonhuman	3	1	nonhuman	5
21	1982-05-22	1983-02-08		262		1983-02-08	1983	262	inactive	2	1			0	ltf	4
210	1996-05-31		1999-11-06		1254	1999-11-06	1999	1254	active	1	0	nonhuman	3	1	nonhuman	5
211	1992-05-18	1993-04-01		318		1993-04-01	1993	318	inactive	2	1			0	ltf	4
217	1992-07-02	1993-03-17		258		1993-03-17	1993	258	inactive	2	1			0	ltf	4
221	1994-05-07		1996-05-22		746	1996-05-22	1996	746	active	1	0	nonhuman	3	1	nonhuman	5
223	1992-07-09	1996-03-01		1331		1996-03-01	1996	1331	inactive	2	1			0	ltf	4
225	1993-05-02	1998-02-10		1745		1998-02-10	1998	1745	inactive	2	1			0	ltf	4
227	1993-06-25		1994-09-20		452	1994-09-20	1994	452	active	1	0	nonhuman	3	1	nonhuman	5
229	1993-07-09		2001-02-14		2777	2001-02-14	2001	2777	active	1	0	nonhuman	3	1	nonhuman	5
23	1982-05-23	1982-12-13		204		1982-12-13	1982	204	inactive	2	1			0	ltf	4
230	1993-09-05	1997-08-05		1430		1997-08-05	1997	1430	inactive	2	1			0	ltf	4
231	1994-05-13	1996-02-21		649		1996-02-21	1996	649	inactive	2	1			0	ltf	4
232	1994-05-13	1994-08-23		102		1994-08-23	1994	102	inactive	2	1			0	ltf	4
233	1994-05-13	1994-06-27	1994-11-19	45	190	1994-06-27	1994	45	inactive	2	1	collision	1	1	ltf	4
234	1994-05-21		1996-01-10		599	1996-01-10	1996	599	active	1	0	nonhuman	3	1	nonhuman	5
235	1994-09-05		1994-12-06		92	1994-12-06	1994	92	active	1	0	unknown	5	1	unknown	7
236	1994-09-05	1994-12-19		105		1994-12-19	1994	105	inactive	2	1			0	ltf	4
237	1995-05-04	1999-09-01	2006-02-13	1581	3938	1999-09-01	1999	1581	inactive	2	1	collision	1	1	ltf	4
238	1995-05-21	1997-05-01	2000-08-25	711	1923	1997-05-01	1997	711	inactive	2	1	collision	1	1	ltf	4
239	1997-06-06		1997-12-20		197	1997-12-20	1997	197	active	1	0	poached	4	1	poached	6
240	1997-06-21		1999-07-21		760	1999-07-21	1999	760	active	1	0	unknown	5	1	unknown	7
241	1997-06-23		2003-08-06		2235	2003-08-06	2003	2235	active	1	0	collision	1	1	collision	2
242	1997-06-28		1998-12-07		527	1998-12-07	1998	527	active	1	0	poached	4	1	poached	6
243	1997-07-21		1997-12-17		149	1997-12-17	1997	149	active	1	0	nonhuman	3	1	nonhuman	5
244	1997-07-30	2001-04-01		1341		2001-04-01	2001	1341	inactive	2	1			0	ltf	4
245	1997-07-30	2001-11-20		1574		2001-11-20	2001	1574	inactive	2	1			0	ltf	4
246	1998-04-11	1998-05-15		34		1998-05-15	1998	34	inactive	2	1			0	ltf	4
247	2000-09-04		2000-10-10		36	2000-10-10	2000	36	active	1	0	nonhuman	3	1	nonhuman	5
248	2000-06-28	2005-07-25		1853		2005-07-25	2005	1853	inactive	2	1			0	ltf	4
249	2002-10-24	2002-12-10	2004-02-16	47	480	2002-12-10	2002	47	inactive	2	1	poached	4	1	ltf	4
25	1982-08-12	1982-10-12		61		1982-10-12	1982	61	inactive	2	1			0	ltf	4
250	2000-09-09	2002-01-30	2002-08-05	508	695	2002-01-30	2002	508	inactive	2	1	unknown	5	1	ltf	4
251	1995-05-23		1996-01-25		247	1996-01-25	1996	247	active	1	0	nonhuman	3	1	nonhuman	5
252	1993-05-12		1995-12-20		952	1995-12-20	1995	952	active	1	0	poached	4	1	poached	6
253	1995-06-12	1997-09-24		835		1997-09-24	1997	835	inactive	2	1			0	ltf	4
254	1995-06-24	1996-02-29		250		1996-02-29	1996	250	inactive	2	1			0	ltf	4
255	1995-09-03		1997-04-28		603	1997-04-28	1997	603	active	1	0	nonhuman	3	1	nonhuman	5
256	1995-10-31	1996-03-22		143		1996-03-22	1996	143	inactive	2	1			0	ltf	4
257	1996-06-05	1997-01-04		213		1997-01-04	1997	213	inactive	2	1			0	ltf	4
258	1996-06-13		1998-03-12		637	1998-03-12	1998	637	active	1	0	nonhuman	3	1	nonhuman	5
259	1996-07-15		1998-07-14		729	1998-07-14	1998	729	active	1	0	collision	1	1	collision	2
260	1996-08-27		1996-12-01		96	1996-12-01	1996	96	active	1	0	poached	4	1	poached	6
263	1996-07-15		1998-04-08		632	1998-04-08	1998	632	active	1	0	poached	4	1	poached	6
264	1996-07-25	1997-01-21		180		1997-01-21	1997	180	inactive	2	1			0	ltf	4
265	1997-05-27	1997-11-04	1998-04-05	161	313	1997-11-04	1997	161	inactive	2	1	nonhuman	3	1	ltf	4
266	1996-08-07		2000-10-30		1545	2000-10-30	2000	1545	active	1	0	nonhuman	3	1	nonhuman	5
267	1996-08-28	2001-04-02		1678		2001-04-02	2001	1678	inactive	2	1			0	ltf	4
268A	1997-06-11	2003-01-13		2042		2003-01-13	2003	2042	inactive	2	1			0	ltf	4
268B	1996-08-28		2005-01-04		3051	2005-01-04	2005	3051	active	1	0	nonhuman	3	1	nonhuman	5
269	2001-07-13		2001-11-19		129	2001-11-19	2001	129	active	1	0	poached	4	1	poached	6
274	1996-08-28	1998-09-23	2000-11-15	756	1540	1998-09-23	1998	756	inactive	2	1	unknown	5	1	ltf	4
275	1997-05-12	1999-05-24	2003-05-23	742	2202	1999-05-24	1999	742	inactive	2	1	unknown	5	1	ltf	4
276	1997-05-23		1998-01-15		237	1998-01-15	1998	237	active	1	0	nonhuman	3	1	nonhuman	5
277	1997-06-10	1998-02-04		239		1998-02-04	1998	239	inactive	2	1			0	ltf	4
278	1997-09-07	1998-06-04		270		1998-06-04	1998	270	inactive	2	1			0	ltf	4
279	1998-05-13		2004-10-25		2357	2004-10-25	2004	2357	active	1	0	legal	2	1	legal	3
280	1998-05-13		2000-12-26		958	2000-12-26	2000	958	active	1	0	nonhuman	3	1	nonhuman	5
281	1998-05-18	1998-09-04	1998-12-06	109	202	1998-09-04	1998	109	inactive	2	1	poached	4	1	ltf	4
282	1998-05-10		2001-02-14		1011	2001-02-14	2001	1011	active	1	0	poached	4	1	poached	6
283	1998-07-24		1998-07-24		0.125	1998-07-24 03:00:00	1998	0.125	active	1	0	legal	2	1	legal	3
284	1998-08-23	1999-04-01		221		1999-04-01	1999	221	inactive	2	1			0	ltf	4
285	1998-08-24	2003-03-17		1666		2003-03-17	2003	1666	inactive	2	1			0	ltf	4
286	1998-09-05		2002-02-07		1251	2002-02-07	2002	1251	active	1	0	nonhuman	3	1	nonhuman	5
287	1998-10-28	1998-12-14		47		1998-12-14	1998	47	inactive	2	1			0	ltf	4
288	1998-05-22		1998-10-05		136	1998-10-05	1998	136	active	1	0	collision	1	1	collision	2
289	1998-06-05	2000-05-03		698		2000-05-03	2000	698	inactive	2	1			0	ltf	4
29	1983-05-13	1984-01-01		233		1984-01-01	1984	233	inactive	2	1			0	ltf	4
290	1999-05-13	1999-11-04	2000-12-22	175	589	1999-11-04	1999	175	inactive	2	1	nonhuman	3	1	ltf	4
291	1999-06-27	2003-08-12		1507		2003-08-12	2003	1507	inactive	2	1			0	ltf	4
292	1999-05-21		2002-05-29		1104	2002-05-29	2002	1104	active	1	0	nonhuman	3	1	nonhuman	5
293	1999-05-23		2001-02-14		633	2001-02-14	2001	633	active	1	0	nonhuman	3	1	nonhuman	5
294	1999-05-23		2001-10-11		872	2001-10-11	2001	872	active	1	0	poached	4	1	poached	6
295	1999-05-25		2002-07-02		1134	2002-07-02	2002	1134	active	1	0	legal	2	1	legal	3
296	1999-05-28		2002-05-20		1088	2002-05-20	2002	1088	active	1	0	poached	4	1	poached	6
297	1999-06-02		2003-01-07		1315	2003-01-07	2003	1315	active	1	0	nonhuman	3	1	nonhuman	5
298	1999-06-08	2002-08-12		1161		2002-08-12	2002	1161	inactive	2	1			0	ltf	4
299	1999-06-30		1999-08-19		50	1999-08-19	1999	50	active	1	0	unknown	5	1	unknown	7
3	1981-05-15	1982-01-01		231		1982-01-01	1982	231	inactive	2	1			0	ltf	4
300	2001-05-18		2002-11-27		558	2002-11-27	2002	558	active	1	0	poached	4	1	poached	6
303	1999-09-19	1999-11-15		57		1999-11-15	1999	57	inactive	2	1			0	ltf	4
307	1999-09-23		2007-02-23		2710	2007-02-23	2007	2710	active	1	0	unknown	5	1	unknown	7
309	1999-11-15	2003-07-29		1352		2003-07-29	2003	1352	inactive	2	1			0	ltf	4
31	1983-05-18	1984-02-28		286		1984-02-28	1984	286	inactive	2	1			0	ltf	4
310F	2000-09-15	2000-11-14		60		2000-11-14	2000	60	inactive	2	1			0	ltf	4
310M	1997-11-02	2002-03-12		1591		2002-03-12	2002	1591	inactive	2	1			0	ltf	4
311	2000-09-24		2006-01-22		1946	2006-01-22	2006	1946	active	1	0	nonhuman	3	1	nonhuman	5
3124	2004-07-18	2004-10-01		75		2004-10-01	2004	75	inactive	2	1			0	ltf	4
313	1999-04-28		1999-05-15		17	1999-05-15	1999	17	active	1	0	poached	4	1	poached	6
314	1999-07-30	1999-11-13		106		1999-11-13	1999	106	inactive	2	1			0	ltf	4
315	1999-09-04		2000-04-19		228	2000-04-19	2000	228	active	1	0	nonhuman	3	1	nonhuman	5
316	1999-10-20		2002-01-08		811	2002-01-08	2002	811	active	1	0	unknown	5	1	unknown	7
318	2000-05-11		2005-01-13		1708	2005-01-13	2005	1708	active	1	0	nonhuman	3	1	nonhuman	5
3187	2004-07-18	2004-10-01		75		2004-10-01	2004	75	inactive	2	1			0	ltf	4
33	1983-08-02	1983-10-02		61		1983-10-02	1983	61	inactive	2	1			0	ltf	4
332	2000-05-10	2003-11-25		1294		2003-11-25	2003	1294	inactive	2	1			0	ltf	4
333	2000-05-23		2000-07-31		69	2000-07-31	2000	69	active	1	0	poached	4	1	poached	6
334	2000-05-23		2000-12-28		219	2000-12-28	2000	219	active	1	0	nonhuman	3	1	nonhuman	5
336	2001-06-03	2003-03-10		645		2003-03-10	2003	645	inactive	2	1			0	ltf	4
337	2000-07-17	2001-01-10		177		2001-01-10	2001	177	inactive	2	1			0	ltf	4
338	2001-07-28	2002-07-31		368		2002-07-31	2002	368	inactive	2	1			0	ltf	4
340	2001-08-05		2004-02-16		925	2004-02-16	2004	925	active	1	0	poached	4	1	poached	6
341	2001-05-31		2004-02-16		991	2004-02-16	2004	991	active	1	0	poached	4	1	poached	6
342	2001-08-16		2001-11-19		95	2001-11-19	2001	95	active	1	0	poached	4	1	poached	6
343	2001-06-12	2003-03-05	2003-04-22	631	679	2003-03-05	2003	631	inactive	2	1	collision	1	1	ltf	4
348	2001-05-23		2001-11-19		180	2001-11-19	2001	180	active	1	0	nonhuman	3	1	nonhuman	5
349	2002-07-03		2002-09-05		64	2002-09-05	2002	64	active	1	0	nonhuman	3	1	nonhuman	5
35	1984-05-12		1986-11-15		917	1986-11-15	1986	917	active	1	0	poached	4	1	poached	6
351	2000-06-17		2003-12-19		1280	2003-12-19	2003	1280	active	1	0	nonhuman	3	1	nonhuman	5
352	2001-05-01		2001-05-01		0.125	2001-05-01 03:00:00	2001	0.125	active	1	0	legal	2	1	legal	3
353	2000-09-12	2001-03-14		183		2001-03-14	2001	183	inactive	2	1			0	ltf	4
355	2001-06-28	2007-04-01		2103		2007-04-01	2007	2103	inactive	2	1			0	ltf	4
36	2000-05-04	2005-07-13		1896		2005-07-13	2005	1896	inactive	2	1			0	ltf	4
367	2001-05-26		2002-01-03		222	2002-01-03	2002	222	active	1	0	nonhuman	3	1	nonhuman	5
368	2001-06-12	2001-10-17		127		2001-10-17	2001	127	inactive	2	1			0	ltf	4
369	2001-06-25		2003-03-20		633	2003-03-20	2003	633	active	1	0	collision	1	1	collision	2
37	1984-05-14		1985-02-04		266	1985-02-04	1985	266	active	1	0	poached	4	1	poached	6
370	2001-06-30		2003-04-29		668	2003-04-29	2003	668	active	1	0	unknown	5	1	unknown	7
376	2001-06-12	2004-06-22		1106		2004-06-22	2004	1106	inactive	2	1			0	ltf	4
388	2001-07-25		2005-07-31		1467	2005-07-31	2005	1467	active	1	0	legal	2	1	legal	3
39	1985-05-10		1985-12-16		220	1985-12-16	1985	220	active	1	0	nonhuman	3	1	nonhuman	5
390	2001-07-30		2001-09-12		44	2001-09-12	2001	44	active	1	0	nonhuman	3	1	nonhuman	5
391	2001-07-27		2001-09-17		52	2001-09-17	2001	52	active	1	0	nonhuman	3	1	nonhuman	5
392	2001-07-25		2001-09-03		40	2001-09-03	2001	40	active	1	0	nonhuman	3	1	nonhuman	5
393	2001-07-31		2005-08-01		1462	2005-08-01	2005	1462	active	1	0	legal	2	1	legal	3
394	2001-08-05		2002-01-16		164	2002-01-16	2002	164	active	1	0	poached	4	1	poached	6
395	2001-08-16		2003-01-13		515	2003-01-13	2003	515	active	1	0	nonhuman	3	1	nonhuman	5
4	1998-07-16	1998-07-16		0.125		1998-07-16 03:00:00	1998	0.125	inactive	2	1			0	ltf	4
401	2002-07-05		2002-08-01		27	2002-08-01	2002	27	active	1	0	nonhuman	3	1	nonhuman	5
402	2002-07-06	2002-07-16		10		2002-07-16	2002	10	inactive	2	1			0	ltf	4
404	2002-07-06		2002-07-15		9	2002-07-15	2002	9	active	1	0	nonhuman	3	1	nonhuman	5
405	2002-07-20	2002-08-06		17		2002-08-06	2002	17	inactive	2	1			0	ltf	4
406	2002-07-27		2010-10-15		3002	2010-10-15	2010	3002	active	1	0	nonhuman	3	1	nonhuman	5
407	2002-07-28	2003-01-15	2005-11-21	171	1212	2003-01-15	2003	171	inactive	2	1	poached	4	1	ltf	4
408	2002-08-03	2003-01-15		165		2003-01-15	2003	165	inactive	2	1			0	ltf	4
409	2002-08-10		2003-06-23		317	2003-06-23	2003	317	active	1	0	poached	4	1	poached	6
41	1985-05-12	1985-08-30	1985-12-18	110	220	1985-08-30	1985	110	inactive	2	1	nonhuman	3	1	ltf	4
410	2002-08-17	2003-01-15		151		2003-01-15	2003	151	inactive	2	1			0	ltf	4
411	2003-07-23		2003-11-25		125	2003-11-25	2003	125	active	1	0	poached	4	1	poached	6
412	2003-07-30		2003-08-08		9	2003-08-08	2003	9	active	1	0	nonhuman	3	1	nonhuman	5
413	2006-12-10	2008-05-05		512		2008-05-05	2008	512	inactive	2	1			0	ltf	4
414	2003-09-14	2003-10-27		43		2003-10-27	2003	43	inactive	2	1			0	ltf	4
415	2003-08-29	2003-09-15		17		2003-09-15	2003	17	inactive	2	1			0	ltf	4
416	2003-09-09	2003-11-06		58		2003-11-06	2003	58	inactive	2	1			0	ltf	4
417	2004-08-21	2004-12-21		122		2004-12-21	2004	122	inactive	2	1			0	ltf	4
418	2004-08-24	2004-12-24		122		2004-12-24	2004	122	inactive	2	1			0	ltf	4
420	2002-08-11	2002-10-07		57		2002-10-07	2002	57	inactive	2	1			0	ltf	4
421	2002-08-13	2002-10-11		59		2002-10-11	2002	59	inactive	2	1			0	ltf	4
426	2002-07-07		2004-09-01		787	2004-09-01	2004	787	active	1	0	collision	1	1	collision	2
427	2002-07-06	2002-11-13	2003-02-16	130	225	2002-11-13	2002	130	inactive	2	1	nonhuman	3	1	ltf	4
429	2002-06-03		2004-04-27		694	2004-04-27	2004	694	active	1	0	legal	2	1	legal	3
430	2002-05-18		2002-07-03		46	2002-07-03	2002	46	active	1	0	unknown	5	1	unknown	7
431	2002-06-01		2003-08-16		441	2003-08-16	2003	441	active	1	0	legal	2	1	legal	3
432	2002-07-25	2003-10-22		454		2003-10-22	2003	454	inactive	2	1			0	ltf	4
434	2002-05-29		2007-01-22		1699	2007-01-22	2007	1699	active	1	0	poached	4	1	poached	6
435	2002-07-26	2003-02-13		202		2003-02-13	2003	202	inactive	2	1			0	ltf	4
436	2002-07-13	2002-09-30		79		2002-09-30	2002	79	inactive	2	1			0	ltf	4
437H	2002-05-11		2002-11-27		200	2002-11-27	2002	200	active	1	0	nonhuman	3	1	nonhuman	5
438	2002-05-21		2004-02-03		623	2004-02-03	2004	623	active	1	0	nonhuman	3	1	nonhuman	5
439	2002-05-22	2006-05-15		1454		2006-05-15	2006	1454	inactive	2	1			0	ltf	4
440	2002-06-08	2003-01-12		218		2003-01-12	2003	218	inactive	2	1			0	ltf	4
441	2002-07-03		2002-12-02		152	2002-12-02	2002	152	active	1	0	poached	4	1	poached	6
442	2002-07-06	2002-12-15	2003-05-27	162	325	2002-12-15	2002	162	inactive	2	1	unknown	5	1	ltf	4
443	2002-07-23		2003-01-07		168	2003-01-07	2003	168	active	1	0	poached	4	1	poached	6
444	2002-06-25	2006-06-28		1464		2006-06-28	2006	1464	inactive	2	1			0	ltf	4
446	2002-06-13		2008-01-10		2037	2008-01-10	2008	2037	active	1	0	nonhuman	3	1	nonhuman	5
447	2002-06-21		2005-12-20		1278	2005-12-20	2005	1278	active	1	0	collision	1	1	collision	2
448	2002-05-20	2003-12-12		571		2003-12-12	2003	571	inactive	2	1			0	ltf	4
449	2002-07-18		2004-07-10		723	2004-07-10	2004	723	active	1	0	legal	2	1	legal	3
450	2002-07-20	2003-03-17		240		2003-03-17	2003	240	inactive	2	1			0	ltf	4
452	2002-07-22	2004-10-05	2005-03-02	806	954	2004-10-05	2004	806	inactive	2	1	poached	4	1	ltf	4
453	2002-07-17		2002-10-17		92	2002-10-17	2002	92	active	1	0	collision	1	1	collision	2
454	2002-07-19		2007-07-02		1809	2007-07-02	2007	1809	active	1	0	legal	2	1	legal	3
455	2002-07-18		2010-10-03		2999	2010-10-03	2010	2999	active	1	0	unknown	5	1	unknown	7
456	2002-07-12	2005-01-27		930		2005-01-27	2005	930	inactive	2	1			0	ltf	4
457	2002-09-10	2003-12-11	2006-12-19	457	1561	2003-12-11	2003	457	inactive	2	1	collision	1	1	ltf	4
458	2002-09-04		2003-12-19		471	2003-12-19	2003	471	active	1	0	nonhuman	3	1	nonhuman	5
459	2002-10-26	2004-02-05		467		2004-02-05	2004	467	inactive	2	1			0	ltf	4
460	2002-10-17	2003-04-21	2005-02-17	186	854	2003-04-21	2003	186	inactive	2	1	unknown	5	1	ltf	4
461	2002-11-20		2007-11-21		1827	2007-11-21	2007	1827	active	1	0	poached	4	1	poached	6
462	2003-06-01		2005-07-13		773	2005-07-13	2005	773	active	1	0	unknown	5	1	unknown	7
464	2003-05-16		2003-12-17		215	2003-12-17	2003	215	active	1	0	nonhuman	3	1	nonhuman	5
465	2002-12-13		2004-11-03		691	2004-11-03	2004	691	active	1	0	poached	4	1	poached	6
466	2003-07-02	2004-02-12		225		2004-02-12	2004	225	inactive	2	1			0	ltf	4
468	2004-06-12		2004-06-15		3	2004-06-15	2004	3	active	1	0	legal	2	1	legal	3
469	2003-08-06		2004-04-27		265	2004-04-27	2004	265	active	1	0	poached	4	1	poached	6
471	2004-09-03		2004-12-22		110	2004-12-22	2004	110	active	1	0	nonhuman	3	1	nonhuman	5
472	2003-11-07		2004-08-21		288	2004-08-21	2004	288	active	1	0	nonhuman	3	1	nonhuman	5
473	2006-05-23		2008-07-22		791	2008-07-22	2008	791	active	1	0	nonhuman	3	1	nonhuman	5
474	2003-05-19		2006-07-12		1150	2006-07-12	2006	1150	active	1	0	poached	4	1	poached	6
475	2004-06-24		2010-10-14		2303	2010-10-14	2010	2303	active	1	0	poached	4	1	poached	6
476	2003-06-21		2003-08-25		65	2003-08-25	2003	65	active	1	0	unknown	5	1	unknown	7
477	2004-06-24		2008-01-28		1313	2008-01-28	2008	1313	active	1	0	poached	4	1	poached	6
478	2004-09-03		2005-01-18		137	2005-01-18	2005	137	active	1	0	nonhuman	3	1	nonhuman	5
479	2003-08-23	2004-10-12		416		2004-10-12	2004	416	inactive	2	1			0	ltf	4
480	2004-08-28		2005-02-25		181	2005-02-25	2005	181	active	1	0	poached	4	1	poached	6
481	2003-07-03		2005-08-04		763	2005-08-04	2005	763	active	1	0	legal	2	1	legal	3
482	2003-06-10	2003-11-14		157		2003-11-14	2003	157	inactive	2	1			0	ltf	4
483	2005-06-16	2005-12-09		176		2005-12-09	2005	176	inactive	2	1			0	ltf	4
484	2004-08-24	2006-12-01		829		2006-12-01	2006	829	inactive	2	1			0	ltf	4
485	2003-09-07	2006-08-28		1086		2006-08-28	2006	1086	inactive	2	1			0	ltf	4
487	2006-09-06	2010-09-01		1456		2010-09-01	2010	1456	inactive	2	1			0	ltf	4
489	2003-08-23		2003-11-25		94	2003-11-25	2003	94	active	1	0	poached	4	1	poached	6
493	2004-06-24		2004-10-06		104	2004-10-06	2004	104	active	1	0	poached	4	1	poached	6
495	2004-06-27		2008-06-17		1451	2008-06-17	2008	1451	active	1	0	unknown	5	1	unknown	7
496	2004-09-04		2006-02-21		535	2006-02-21	2006	535	active	1	0	nonhuman	3	1	nonhuman	5
497	2004-02-28		2004-03-16		17	2004-03-16	2004	17	active	1	0	nonhuman	3	1	nonhuman	5
498	2005-06-19		2010-01-12		1668	2010-01-12	2010	1668	active	1	0	collision	1	1	collision	2
499	2004-06-15	2006-11-29		897		2006-11-29	2006	897	inactive	2	1			0	ltf	4
5	1981-05-16		1981-10-20		157	1981-10-20	1981	157	active	1	0	collision	1	1	collision	2
500A	1993-05-14	1996-08-15		1189		1996-08-15	1996	1189	inactive	2	1			0	ltf	4
500B	2006-05-27	2012-04-14		2149		2012-04-14	2012	2149	inactive	2	1			0	ltf	4
501B	2004-10-13		2007-11-20		1133	2007-11-20	2007	1133	active	1	0	nonhuman	3	1	nonhuman	5
502	2004-08-25	2004-12-22		119		2004-12-22	2004	119	inactive	2	1			0	ltf	4
503A	1999-02-04	1999-06-29		145		1999-06-29	1999	145	inactive	2	1			0	ltf	4
503B	2009-08-21		2010-03-15		206	2010-03-15	2010	206	active	1	0	poached	4	1	poached	6
504	2004-06-24		2005-01-04		194	2005-01-04	2005	194	active	1	0	poached	4	1	poached	6
505	2004-05-30		2006-05-03		703	2006-05-03	2006	703	active	1	0	poached	4	1	poached	6
507	2004-06-14		2004-06-14		0.125	2004-06-14 03:00:00	2004	0.125	active	1	0	legal	2	1	legal	3
508	2004-07-12	2012-04-14		2833		2012-04-14	2012	2833	inactive	2	1			0	censored	1
509	2004-10-26	2005-03-14		139		2005-03-14	2005	139	inactive	2	1			0	ltf	4
51	1984-05-12	1984-11-01		173		1984-11-01	1984	173	inactive	2	1			0	ltf	4
510	2006-03-18		2008-04-17		761	2008-04-17	2008	761	active	1	0	legal	2	1	legal	3
511	2006-06-28	2010-01-20	2010-07-18	1302	1481	2010-01-20	2010	1302	inactive	2	1	poached	4	1	ltf	4
512	2004-09-07		2007-03-14		918	2007-03-14	2007	918	active	1	0	nonhuman	3	1	nonhuman	5
514	2004-08-04		2005-12-19		502	2005-12-19	2005	502	active	1	0	poached	4	1	poached	6
517	2006-05-16	2009-10-28		1261		2009-10-28	2009	1261	inactive	2	1			0	ltf	4
518	2005-05-31		2005-12-30		213	2005-12-30	2005	213	active	1	0	legal	2	1	legal	3
519	2005-06-03		2005-11-18		168	2005-11-18	2005	168	active	1	0	poached	4	1	poached	6
520	2006-06-13	2010-07-20		1498		2010-07-20	2010	1498	inactive	2	1			0	ltf	4
521	2004-10-31		2007-06-12		954	2007-06-12	2007	954	active	1	0	nonhuman	3	1	nonhuman	5
522	2005-05-27		2006-11-20		542	2006-11-20	2006	542	active	1	0	poached	4	1	poached	6
523	2005-05-24		2007-05-11		717	2007-05-11	2007	717	active	1	0	unknown	5	1	unknown	7
524	2006-05-24	2007-01-21		242		2007-01-21	2007	242	inactive	2	1			0	ltf	4
525	2005-06-21		2005-11-17		149	2005-11-17	2005	149	active	1	0	poached	4	1	poached	6
526	2005-08-10	2007-02-07		546		2007-02-07	2007	546	inactive	2	1			0	ltf	4
53	1984-05-25		1984-08-16		83	1984-08-16	1984	83	active	1	0	unknown	5	1	unknown	7
541	2006-09-30	2006-11-07		38		2006-11-07	2006	38	inactive	2	1			0	ltf	4
545	2005-07-31		2005-08-01		1	2005-08-01	2005	1	active	1	0	legal	2	1	legal	3
546	2005-07-31	2005-10-11		72		2005-10-11	2005	72	inactive	2	1			0	ltf	4
548	2005-09-02	2005-09-02	2006-03-12	0.125	191	2005-09-02 03:00:00	2005	0.125	inactive	2	1	unknown	5	1	ltf	4
550	2005-09-02	2005-09-02	2006-04-28	0.125	238	2005-09-02 03:00:00	2005	0.125	inactive	2	1	unknown	5	1	ltf	4
552	2006-05-18	2006-11-01		167		2006-11-01	2006	167	inactive	2	1			0	ltf	4
553	2006-09-28		2007-01-18		112	2007-01-18	2007	112	active	1	0	poached	4	1	poached	6
554	2005-05-18		2006-01-29		256	2006-01-29	2006	256	active	1	0	poached	4	1	poached	6
555	2009-06-13	2012-04-14		1036		2012-04-14	2012	1036	inactive	2	1			0	ltf	4
556	2005-05-26		2007-09-10		837	2007-09-10	2007	837	active	1	0	legal	2	1	legal	3
558	2005-06-25		2009-03-30		1374	2009-03-30	2009	1374	active	1	0	nonhuman	3	1	nonhuman	5
559	2006-08-12		2009-12-30		1236	2009-12-30	2009	1236	active	1	0	poached	4	1	poached	6
560	2005-06-26	2005-09-02		68		2005-09-02	2005	68	inactive	2	1			0	ltf	4
561	2006-06-07	2008-10-09		855		2008-10-09	2008	855	inactive	2	1			0	ltf	4
562	2005-06-11	2005-12-09		181		2005-12-09	2005	181	inactive	2	1			0	ltf	4
563	2006-08-27	2007-02-09		166		2007-02-09	2007	166	inactive	2	1			0	ltf	4
564	2007-05-19	2012-04-14		1792		2012-04-14	2012	1792	inactive	2	1			0	censored	1
565	2006-05-05		2007-07-09		430	2007-07-09	2007	430	active	1	0	unknown	5	1	unknown	7
566	2006-05-11		2006-11-20		193	2006-11-20	2006	193	active	1	0	poached	4	1	poached	6
567	2006-06-20	2006-11-20		153		2006-11-20	2006	153	inactive	2	1			0	ltf	4
568	2006-06-17		2006-11-24		160	2006-11-24	2006	160	active	1	0	poached	4	1	poached	6
569	2006-06-15	2008-02-11		606		2008-02-11	2008	606	inactive	2	1			0	ltf	4
570	2007-05-13	2010-08-30		1205		2010-08-30	2010	1205	inactive	2	1			0	ltf	4
571	2006-09-27		2007-01-18		113	2007-01-18	2007	113	active	1	0	poached	4	1	poached	6
572	2006-05-24		2009-02-16		999	2009-02-16	2009	999	active	1	0	poached	4	1	poached	6
573	2006-06-26	2011-06-28		1828		2011-06-28	2011	1828	inactive	2	1			0	ltf	4
574	2006-06-11		2007-06-27		381	2007-06-27	2007	381	active	1	0	legal	2	1	legal	3
575	2006-05-22		2007-02-19		273	2007-02-19	2007	273	active	1	0	poached	4	1	poached	6
576	2005-12-30	2006-12-27		362		2006-12-27	2006	362	inactive	2	1			0	ltf	4
59	1985-05-13	1990-05-01		1814		1990-05-01	1990	1814	inactive	2	1			0	ltf	4
599	2008-06-04	2009-10-30		513		2009-10-30	2009	513	inactive	2	1			0	ltf	4
5PC	2004-07-20	2004-10-03		75		2004-10-03	2004	75	inactive	2	1			0	ltf	4
602	2006-05-11	2012-04-14		2165		2012-04-14	2012	2165	inactive	2	1			0	ltf	4
603	2006-05-18		2006-11-20		186	2006-11-20	2006	186	active	1	0	poached	4	1	poached	6
604	2006-05-24		2008-01-09		595	2008-01-09	2008	595	active	1	0	nonhuman	3	1	nonhuman	5
605	2007-05-14	2007-08-31		109		2007-08-31	2007	109	inactive	2	1			0	ltf	4
606	2007-05-02		2008-05-06		370	2008-05-06	2008	370	active	1	0	poached	4	1	poached	6
607	2006-06-24	2007-04-23		303		2007-04-23	2007	303	inactive	2	1			0	ltf	4
608	2006-06-03		2007-10-02		486	2007-10-02	2007	486	active	1	0	legal	2	1	legal	3
609	2006-07-13	2007-03-26		256		2007-03-26	2007	256	inactive	2	1			0	ltf	4
61	1985-05-25	1986-04-01		311		1986-04-01	1986	311	inactive	2	1			0	ltf	4
610	2006-09-27	2006-11-05		39		2006-11-05	2006	39	inactive	2	1			0	ltf	4
611	2007-06-04	2008-11-20	2009-02-20	535	627	2008-11-20	2008	535	inactive	2	1	poached	4	1	ltf	4
613	2007-05-18	2007-05-18		0.125		2007-05-18 03:00:00	2007	0.125	inactive	2	1			0	ltf	4
615	2007-06-10	2012-04-14		1770		2012-04-14	2012	1770	inactive	2	1			0	censored	1
616	2007-05-15	2012-04-14		1796		2012-04-14	2012	1796	inactive	2	1			0	censored	1
617	2007-10-29		2009-09-30		702	2009-09-30	2009	702	active	1	0	unknown	5	1	unknown	7
618	2007-02-26		2007-09-14		200	2007-09-14	2007	200	active	1	0	collision	1	1	collision	2
619	2007-05-09		2008-09-03		483	2008-09-03	2008	483	active	1	0	poached	4	1	poached	6
620	2007-05-27	2007-10-03		129		2007-10-03	2007	129	inactive	2	1			0	ltf	4
621	2007-05-19	2007-09-19		123		2007-09-19	2007	123	inactive	2	1			0	ltf	4
622	2007-06-13	2007-09-05		84		2007-09-05	2007	84	inactive	2	1			0	ltf	4
623	2007-05-29		2011-09-28		1583	2011-09-28	2011	1583	active	1	0	poached	4	1	poached	6
624	2007-06-01		2007-12-10		192	2007-12-10	2007	192	active	1	0	poached	4	1	poached	6
625	2007-06-27		2009-01-05		558	2009-01-05	2009	558	active	1	0	nonhuman	3	1	nonhuman	5
626	2007-06-27	2012-04-14		1753		2012-04-14	2012	1753	inactive	2	1			0	ltf	4
627	2007-06-28		2010-08-17		1146	2010-08-17	2010	1146	active	1	0	unknown	5	1	unknown	7
628	2008-07-05		2008-07-23		18	2008-07-23	2008	18	active	1	0	legal	2	1	legal	3
629	2007-10-27		2008-02-12		108	2008-02-12	2008	108	active	1	0	poached	4	1	poached	6
63	1986-05-20	1990-05-01		1442		1990-05-01	1990	1442	inactive	2	1			0	ltf	4
630	2009-06-18	2012-04-14		1031		2012-04-14	2012	1031	inactive	2	1			0	censored	1
631	2008-06-16	2010-03-22		644		2010-03-22	2010	644	inactive	2	1			0	ltf	4
632	2008-05-15	2008-11-20		189		2008-11-20	2008	189	inactive	2	1			0	ltf	4
633	2007-10-23	2008-03-19		148		2008-03-19	2008	148	inactive	2	1			0	ltf	4
634	2008-06-16		2010-05-03		686	2010-05-03	2010	686	active	1	0	unknown	5	1	unknown	7
635	2007-11-20		2011-12-13		1484	2011-12-13	2011	1484	active	1	0	poached	4	1	poached	6
636	2007-09-08		2007-10-03		25	2007-10-03	2007	25	active	1	0	legal	2	1	legal	3
637	2008-06-30		2011-02-28		973	2011-02-28	2011	973	active	1	0	collision	1	1	collision	2
638	2007-11-01		2007-11-15		14	2007-11-15	2007	14	active	1	0	legal	2	1	legal	3
639	2009-10-20		2010-09-20		335	2010-09-20	2010	335	active	1	0	poached	4	1	poached	6
640	2008-06-16	2008-12-16		183		2008-12-16	2008	183	inactive	2	1			0	ltf	4
641	2008-10-27	2009-03-30		154		2009-03-30	2009	154	inactive	2	1			0	ltf	4
644	2008-06-10		2009-01-05		209	2009-01-05	2009	209	active	1	0	collision	1	1	collision	2
645	2008-05-09	2008-07-07	2009-12-03	59	573	2008-07-07	2008	59	inactive	2	1	unknown	5	1	ltf	4
646	2008-05-24	2009-02-16		268		2009-02-16	2009	268	inactive	2	1			0	ltf	4
647	2008-06-01		2009-10-20		506	2009-10-20	2009	506	active	1	0	poached	4	1	poached	6
648	2008-06-30		2010-01-04		553	2010-01-04	2010	553	active	1	0	nonhuman	3	1	nonhuman	5
649	2007-12-31		2009-03-12		437	2009-03-12	2009	437	active	1	0	nonhuman	3	1	nonhuman	5
650	2008-06-05		2012-01-04		1308	2012-01-04	2012	1308	active	1	0	poached	4	1	poached	6
651	2008-06-20		2011-09-14		1181	2011-09-14	2011	1181	active	1	0	collision	1	1	collision	2
652	2008-08-15	2012-04-14		1338		2012-04-14	2012	1338	inactive	2	1			0	censored	1
653	2008-09-06		2008-11-20		75	2008-11-20	2008	75	active	1	0	unknown	5	1	unknown	7
654	2008-06-07	2011-08-24		1173		2011-08-24	2011	1173	inactive	2	1			0	ltf	4
655	2010-02-20		2010-02-26		6	2010-02-26	2010	6	active	1	0	nonhuman	3	1	nonhuman	5
656	2008-06-16	2009-01-14		212		2009-01-14	2009	212	inactive	2	1			0	ltf	4
657	2009-11-10	2012-04-14		886		2012-04-14	2012	886	inactive	2	1			0	ltf	4
658	2010-06-05		2011-11-01		514	2011-11-01	2011	514	active	1	0	poached	4	1	poached	6
659	2010-06-21		2010-10-25		126	2010-10-25	2010	126	active	1	0	poached	4	1	poached	6
660	2008-11-10		2008-11-25		15	2008-11-25	2008	15	active	1	0	nonhuman	3	1	nonhuman	5
661	2008-09-03	2009-02-24		174		2009-02-24	2009	174	inactive	2	1			0	ltf	4
662	2008-06-22		2009-12-22		548	2009-12-22	2009	548	active	1	0	nonhuman	3	1	nonhuman	5
663	2008-11-02		2011-03-30		878	2011-03-30	2011	878	active	1	0	collision	1	1	collision	2
664	2008-11-08	2012-04-14		1253		2012-04-14	2012	1253	inactive	2	1			0	censored	1
665	2011-05-30	2012-04-14		320		2012-04-14	2012	320	inactive	2	1			0	ltf	4
666	2011-06-05	2012-04-14		314		2012-04-14	2012	314	inactive	2	1			0	censored	1
667	2008-08-15	2011-04-25		983		2011-04-25	2011	983	inactive	2	1			0	ltf	4
668	2008-06-27	2008-11-04		130		2008-11-04	2008	130	inactive	2	1			0	ltf	4
669	2009-04-27	2012-04-14		1083		2012-04-14	2012	1083	inactive	2	1			0	ltf	4
670	2009-06-20	2012-04-14		1029		2012-04-14	2012	1029	inactive	2	1			0	ltf	4
671	2009-06-22	2011-11-17		878		2011-11-17	2011	878	inactive	2	1			0	ltf	4
672	2008-06-30	2012-04-14		1384		2012-04-14	2012	1384	inactive	2	1			0	censored	1
673	2010-10-28		2011-01-20		84	2011-01-20	2011	84	active	1	0	nonhuman	3	1	nonhuman	5
674	2009-05-29	2009-10-20		144		2009-10-20	2009	144	inactive	2	1			0	ltf	4
676	2009-06-18	2009-12-07		172		2009-12-07	2009	172	inactive	2	1			0	ltf	4
677	2009-06-06		2009-11-13		160	2009-11-13	2009	160	active	1	0	poached	4	1	poached	6
678	2009-06-16	2010-02-04		233		2010-02-04	2010	233	inactive	2	1			0	ltf	4
679	2009-06-29	2009-11-11		135		2009-11-11	2009	135	inactive	2	1			0	ltf	4
680	2009-02-05	2009-10-05		242		2009-10-05	2009	242	inactive	2	1			0	ltf	4
682	2009-05-18		2010-08-03		442	2010-08-03	2010	442	active	1	0	unknown	5	1	unknown	7
683	2010-09-14		2010-11-18		65	2010-11-18	2010	65	active	1	0	poached	4	1	poached	6
684	2009-05-30		2011-04-20		690	2011-04-20	2011	690	active	1	0	poached	4	1	poached	6
685	2009-06-30		2009-11-30		153	2009-11-30	2009	153	active	1	0	poached	4	1	poached	6
686	2009-06-24	2012-04-14		1025		2012-04-14	2012	1025	inactive	2	1			0	ltf	4
687	2009-06-29	2012-04-14		1020		2012-04-14	2012	1020	inactive	2	1			0	ltf	4
688	2009-10-28	2011-03-08		496		2011-03-08	2011	496	inactive	2	1			0	ltf	4
689	2009-11-18	2011-08-24		644		2011-08-24	2011	644	inactive	2	1			0	ltf	4
69	1986-07-23		1988-02-25		582	1988-02-25	1988	582	active	1	0	collision	1	1	collision	2
690	2010-10-31	2012-04-14		531		2012-04-14	2012	531	inactive	2	1			0	ltf	4
691	2009-06-20		2011-03-28		646	2011-03-28	2011	646	active	1	0	poached	4	1	poached	6
692	2009-06-11		2011-11-21		893	2011-11-21	2011	893	active	1	0	poached	4	1	poached	6
693	2009-06-29		2010-01-05		190	2010-01-05	2010	190	active	1	0	nonhuman	3	1	nonhuman	5
694	2009-06-29	2011-06-13		714		2011-06-13	2011	714	inactive	2	1			0	ltf	4
695	2009-11-09		2009-11-30		21	2009-11-30	2009	21	active	1	0	poached	4	1	poached	6
696	2009-11-09		2009-11-30		21	2009-11-30	2009	21	active	1	0	poached	4	1	poached	6
697	2009-10-27		2010-05-24		209	2010-05-24	2010	209	active	1	0	collision	1	1	collision	2
698	2009-08-24	2010-02-22		182		2010-02-22	2010	182	inactive	2	1			0	ltf	4
7	1981-05-19		1982-12-29		589	1982-12-29	1982	589	active	1	0	poached	4	1	poached	6
71	1986-07-25	1986-08-08		14		1986-08-08	1986	14	inactive	2	1			0	ltf	4
724	1997-05-28		2003-01-21		2064	2003-01-21	2003	2064	active	1	0	nonhuman	3	1	nonhuman	5
75	1989-05-25	1989-09-10		108		1989-09-10	1989	108	inactive	2	1			0	ltf	4
751	2011-03-05	2011-06-14		101		2011-06-14	2011	101	inactive	2	1			0	ltf	4
752	2010-06-25	2012-04-14		659		2012-04-14	2012	659	inactive	2	1			0	censored	1
753	2010-10-18		2012-01-10		449	2012-01-10	2012	449	active	1	0	poached	4	1	poached	6
754	2010-06-28		2011-05-02		308	2011-05-02	2011	308	active	1	0	legal	2	1	legal	3
755	2010-05-22	2012-04-14		693		2012-04-14	2012	693	inactive	2	1			0	ltf	4
756	2011-11-02	2012-04-14		164		2012-04-14	2012	164	inactive	2	1			0	ltf	4
757	2009-10-29	2012-04-14		898		2012-04-14	2012	898	inactive	2	1			0	censored	1
758	2009-11-17		2009-11-30		13	2009-11-30	2009	13	active	1	0	poached	4	1	poached	6
759	2010-05-06	2012-04-14		709		2012-04-14	2012	709	inactive	2	1			0	ltf	4
760	2010-05-07	2012-04-14		708		2012-04-14	2012	708	inactive	2	1			0	ltf	4
761	2010-11-03	2012-04-14		528		2012-04-14	2012	528	inactive	2	1			0	censored	1
762	2010-06-07	2010-08-17		71		2010-08-17	2010	71	inactive	2	1			0	ltf	4
763	2010-06-03		2011-11-28		543	2011-11-28	2011	543	active	1	0	poached	4	1	poached	6
764	2010-06-20	2011-06-07		352		2011-06-07	2011	352	inactive	2	1			0	ltf	4
766/765	2011-11-15	2012-04-14		151		2012-04-14	2012	151	inactive	2	1			0	ltf	4
768	2010-11-16		2011-09-19		307	2011-09-19	2011	307	active	1	0	nonhuman	3	1	nonhuman	5
769	2011-05-11	2012-04-14		339		2012-04-14	2012	339	inactive	2	1			0	ltf	4
77	1983-05-06	1984-01-11		250		1984-01-11	1984	250	inactive	2	1			0	ltf	4
770	2010-05-12		2010-10-24		165	2010-10-24	2010	165	active	1	0	legal	2	1	legal	3
771	2010-09-14		2010-11-23		70	2010-11-23	2010	70	active	1	0	poached	4	1	poached	6
772	2010-09-12	2011-02-01		142		2011-02-01	2011	142	inactive	2	1			0	ltf	4
773	2010-05-19	2012-04-14		696		2012-04-14	2012	696	inactive	2	1			0	ltf	4
774	2010-06-25	2011-02-28		248		2011-02-28	2011	248	inactive	2	1			0	ltf	4
775	2011-06-07		2011-06-13		6	2011-06-13	2011	6	active	1	0	legal	2	1	legal	3
776	2010-06-30	2012-04-14		654		2012-04-14	2012	654	inactive	2	1			0	ltf	4
777	2010-08-31		2010-10-28		58	2010-10-28	2010	58	active	1	0	poached	4	1	poached	6
778	2010-07-29	2011-05-17		292		2011-05-17	2011	292	inactive	2	1			0	ltf	4
779	2010-07-31	2012-04-14		623		2012-04-14	2012	623	inactive	2	1			0	censored	1
780	2010-09-29	2010-11-29		61		2010-11-29	2010	61	inactive	2	1			0	ltf	4
781	2010-07-14	2010-11-23		132		2010-11-23	2010	132	inactive	2	1			0	ltf	4
782	2010-06-10	2011-02-28	2012-02-10	263	610	2011-02-28	2011	263	inactive	2	1	collision	1	1	ltf	4
783	2010-11-02	2010-11-29		27		2010-11-29	2010	27	inactive	2	1			0	ltf	4
784	2010-06-30		2011-02-07		222	2011-02-07	2011	222	active	1	0	collision	1	1	collision	2
787	2011-10-17		2011-11-21		35	2011-11-21	2011	35	active	1	0	legal	2	1	legal	3
788	2011-12-21	2012-04-14		115		2012-04-14	2012	115	inactive	2	1			0	ltf	4
789	2011-10-21	2012-04-14		176		2012-04-14	2012	176	inactive	2	1			0	ltf	4
790	2010-07-27		2010-10-10		75	2010-10-10	2010	75	active	1	0	legal	2	1	legal	3
791	2010-10-25	2012-04-14		537		2012-04-14	2012	537	inactive	2	1			0	ltf	4
792	2010-11-12	2011-05-09		178		2011-05-09	2011	178	inactive	2	1			0	ltf	4
793	2010-06-28		2011-04-19		295	2011-04-19	2011	295	active	1	0	legal	2	1	legal	3
800	2011-05-17		2011-09-05		111	2011-09-05	2011	111	active	1	0	collision	1	1	collision	2
804	2011-11-08	2011-11-08		0.125		2011-11-08 03:00:00	2011	0.125	inactive	2	1			0	ltf	4
805	2011-06-14	2012-02-28		259		2012-02-28	2012	259	inactive	2	1			0	ltf	4
807	2011-09-16	2012-04-14		211		2012-04-14	2012	211	inactive	2	1			0	ltf	4
808	2011-06-13		2011-11-01		141	2011-11-01	2011	141	active	1	0	collision	1	1	collision	2
809	2011-06-13	2012-04-14		306		2012-04-14	2012	306	inactive	2	1			0	censored	1
81	1985-10-13	1989-02-14	1991-05-01	1220	2026	1989-02-14	1989	1220	inactive	2	1	poached	4	1	ltf	4
811	2011-10-27		2011-11-28		32	2011-11-28	2011	32	active	1	0	poached	4	1	poached	6
815	2011-11-07	2012-04-14		159		2012-04-14	2012	159	inactive	2	1			0	ltf	4
819	2011-06-16	2012-04-14		303		2012-04-14	2012	303	inactive	2	1			0	ltf	4
825	2011-11-08	2012-04-14		158		2012-04-14	2012	158	inactive	2	1			0	ltf	4
85	1986-05-16	1986-06-01		16		1986-06-01	1986	16	inactive	2	1			0	ltf	4
9	1981-05-20	1981-07-27		68		1981-07-27	1981	68	inactive	2	1			0	ltf	4
9000	2005-04-08	2005-10-11		186		2005-10-11	2005	186	inactive	2	1			0	ltf	4
93	1983-07-27		1983-09-01		36	1983-09-01	1983	36	active	1	0	nonhuman	3	1	nonhuman	5
95	1983-07-26	1983-07-27		1		1983-07-27	1983	1	inactive	2	1			0	ltf	4
97	1983-07-27		1984-11-23		485	1984-11-23	1984	485	active	1	0	poached	4	1	poached	6
99	1982-07-20	1988-12-05	1988-12-05	2330	2330	1988-12-05	1988	2330	inactive	2	1	poached	4	1	ltf	4
994	2003-06-19	2004-02-04		230		2004-02-04	2004	230	inactive	2	1			0	ltf	4
996	2003-06-13	2003-08-18		66		2003-08-18	2003	66	inactive	2	1			0	ltf	4
M2110	1999-11-14	1999-11-14	2002-09-07	0.125	1028	1999-11-14 03:00:00	1999	0.125	inactive	2	1	poached	4	1	ltf	4
M2206	2002-12-26		2004-01-05		375	2004-01-05	2004	375	active	1	0	nonhuman	3	1	nonhuman	5
M2704	2001-12-11	2001-12-11	2001-12-18	0.125	7	2001-12-11 03:00:00	2001	0.125	inactive	2	1	nonhuman	3	1	ltf	4
M2709	1999-11-13	1999-11-13	2000-01-15	0.125	63	1999-11-13 03:00:00	1999	0.125	inactive	2	1	poached	4	1	ltf	4
M2728	2004-12-14	2004-12-14	2005-01-21	0.125	38	2004-12-14 03:00:00	2004	0.125	inactive	2	1	nonhuman	3	1	ltf	4
M2733	2004-06-23	2004-06-23	2007-01-04	0.125	925	2004-06-23 03:00:00	2004	0.125	inactive	2	1	nonhuman	3	1	ltf	4
M2739	2006-10-30		2008-11-21		753	2008-11-21	2008	753	active	1	0	poached	4	1	poached	6
M2752	2010-02-04		2010-02-04		0.125	2010-02-04 03:00:00	2010	0.125	active	1	0	poached	4	1	poached	6
M2780	2011-09-13		2011-09-13		0.125	2011-09-13 03:00:00	2011	0.125	active	1	0	collision	1	1	collision	2
M2782	2010-09-27	2010-09-27	2010-10-17	0.125	20	2010-09-27 03:00:00	2010	0.125	inactive	2	1	collision	1	1	ltf	4
M2784	2011-04-25		2011-04-25		0.125	2011-04-25 03:00:00	2011	0.125	active	1	0	poached	4	1	poached	6
M3128	2008-10-29	2008-10-29	2009-05-14	0.125	197	2008-10-29 03:00:00	2008	0.125	inactive	2	1	legal	2	1	ltf	4
M3608	2001-09-24	2001-09-24	2002-02-04	0.125	133	2001-09-24 03:00:00	2001	0.125	inactive	2	1	poached	4	1	ltf	4
M3616	2003-12-02		2007-07-09		1315	2007-07-09	2007	1315	active	1	0	unknown	5	1	unknown	7
M4902	2001-12-21	2001-12-21	2002-01-19	0.125	29	2001-12-21 03:00:00	2001	0.125	inactive	2	1	collision	1	1	ltf	4
M4904	2000-12-19	2000-12-19	2001-03-09	0.125	80	2000-12-19 03:00:00	2000	0.125	inactive	2	1	collision	1	1	ltf	4
M4906	2002-01-02	2002-01-02	2002-02-17	0.125	46	2002-01-02 03:00:00	2002	0.125	inactive	2	1	collision	1	1	ltf	4
M4910	2004-03-19	2004-03-19	2006-04-17	0.125	759	2004-03-19 03:00:00	2004	0.125	inactive	2	1	unknown	5	1	ltf	4
M4914	2004-03-25	2004-03-25	2004-05-08	0.125	44	2004-03-25 03:00:00	2004	0.125	inactive	2	1	collision	1	1	ltf	4
M4927	2008-01-28	2008-03-10	2008-05-01	42	94	2008-03-10	2008	42	inactive	2	1	poached	4	1	ltf	4
M5203	2003-12-15	2003-12-15	2004-08-06	0.125	235	2003-12-15 03:00:00	2003	0.125	inactive	2	1	legal	2	1	ltf	4
M5506	2011-05-16	2011-05-16	2011-11-24	0.125	192	2011-05-16 03:00:00	2011	0.125	inactive	2	1	poached	4	1	ltf	4
M6606	2002-05-07	2002-05-07	2002-08-27	0.125	112	2002-05-07 03:00:00	2002	0.125	inactive	2	1	poached	4	1	ltf	4
M6613	2004-09-20		2006-05-05		592	2006-05-05	2006	592	active	1	0	nonhuman	3	1	nonhuman	5
M6619	2006-01-26	2007-01-26	2006-11-02	365	280	2007-01-26	2007	365	inactive	2	1	unknown	5	1	ltf	4
M711	2002-01-13		2002-04-09		86	2002-04-09	2002	86	active	1	0	poached	4	1	poached	6
M734	2009-12-03		2011-11-21		718	2011-11-21	2011	718	active	1	0	poached	4	1	poached	6
