# Supplementary material for: Liberalizing the killing of endangered wolves was associated with more disappearances of collared individuals in Wisconsin, USA
Source: Sci Rep. 2020 Aug 17;10:13881. doi: 10.1038/s41598-020-70837-x (PMC7431570; doi:10.1038/s41598-020-70837-x)
Supplement: Supplementary file 2 — Supplementary Dataset 2. [file 41598_2020_70837_MOESM2_ESM.xlsx]

## Sheet: Ltfs
wolf_ID	capture_date	month_capture	year_capture	collar_recovery_death	last_contact	month_last_contact	year_last_contact	days_to_inact	days_to_death	min_days_inact_death	days_to_lastc	collar_status	dissap_event	cause_death
788	2011-12-21	12	2011		2012-04-14	4	2012	115		115	115	inactive	1
508	2004-07-12	7	2004	2013-02-28	2012-04-14	4	2012	2833		2833	2833	inactive	1	poached
766/765	2011-11-15	11	2011		2012-04-14	4	2012	151		151	151	inactive	1
564	2007-05-19	5	2007	2012-07-09	2012-04-14	4	2012	1792		1792	1792	inactive	1	nonhuman
825	2011-11-08	11	2011		2012-04-14	4	2012	158		158	158	inactive	1
615	2007-06-10	6	2007	2012-11-19	2012-04-14	4	2012	1770		1770	1770	inactive	1	poached
616	2007-05-15	5	2007	2012-08-02	2012-04-14	4	2012	1796		1796	1796	inactive	1	legal
815	2011-11-07	11	2011		2012-04-14	4	2012	159		159	159	inactive	1
630	2009-06-18	6	2009	2013-10-17	2012-04-14	4	2012	1031		1031	1031	inactive	1	legal
652	2008-08-15	8	2008	2012-11-02	2012-04-14	4	2012	1338		1338	1338	inactive	1	legal
756	2011-11-02	11	2011		2012-04-14	4	2012	164		164	164	inactive	1
664	2008-11-08	11	2008	2012-08-06	2012-04-14	4	2012	1253		1253	1253	inactive	1	unknown - anthropogenic
789	2011-10-21	10	2011		2012-04-14	4	2012	176		176	176	inactive	1
666	2011-06-05	6	2011	2013-10-20	2012-04-14	4	2012	314		314	314	inactive	1	legal
807	2011-09-16	9	2011		2012-04-14	4	2012	211		211	211	inactive	1
819	2011-06-16	6	2011		2012-04-14	4	2012	303		303	303	inactive	1
672	2008-06-30	6	2008	2012-09-12	2012-04-14	4	2012	1384		1384	1384	inactive	1	collision
665	2011-05-30	5	2011		2012-04-14	4	2012	320		320	320	inactive	1
769	2011-05-11	5	2011		2012-04-14	4	2012	339		339	339	inactive	1
752	2010-06-25	6	2010	2012-05-21	2012-04-14	4	2012	659		659	659	inactive	1	collision
690	2010-10-31	10	2010		2012-04-14	4	2012	531		531	531	inactive	1
791	2010-10-25	10	2010		2012-04-14	4	2012	537		537	537	inactive	1
757	2009-10-29	10	2009	2012-11-12	2012-04-14	4	2012	898		898	898	inactive	1	legal
776	2010-06-30	6	2010		2012-04-14	4	2012	654		654	654	inactive	1
755	2010-05-22	5	2010		2012-04-14	4	2012	693		693	693	inactive	1
761	2010-11-03	11	2010	2013-02-04	2012-04-14	4	2012	528		528	528	inactive	1	nonhuman
773	2010-05-19	5	2010		2012-04-14	4	2012	696		696	696	inactive	1
760	2010-05-07	5	2010		2012-04-14	4	2012	708		708	708	inactive	1
759	2010-05-06	5	2010		2012-04-14	4	2012	709		709	709	inactive	1
657	2009-11-10	11	2009		2012-04-14	4	2012	886		886	886	inactive	1
779	2010-07-31	7	2010	2013-03-19	2012-04-14	4	2012	623		623	623	inactive	1	poached
687	2009-06-29	6	2009		2012-04-14	4	2012	1020		1020	1020	inactive	1
686	2009-06-24	6	2009		2012-04-14	4	2012	1025		1025	1025	inactive	1
670	2009-06-20	6	2009		2012-04-14	4	2012	1029		1029	1029	inactive	1
555	2009-06-13	6	2009		2012-04-14	4	2012	1036		1036	1036	inactive	1
669	2009-04-27	4	2009		2012-04-14	4	2012	1083		1083	1083	inactive	1
809	2011-06-13	6	2011	2012-09-09	2012-04-14	4	2012	306		306	306	inactive	1	legal
626	2007-06-27	6	2007		2012-04-14	4	2012	1753		1753	1753	inactive	1
500B	2006-05-27	5	2006		2012-04-14	4	2012	2149		2149	2149	inactive	1
602	2006-05-11	5	2006		2012-04-14	4	2012	2165		2165	2165	inactive	1
													poached	3
										1025.56	953		nonhuman	2
										786.917	534		legal	6
													collision	2
													unknown	1
													total found	14
													missing endpoint	26
