# Supplementary material for: Liberalizing the killing of endangered wolves was associated with more disappearances of collared individuals in Wisconsin, USA
Source: Sci Rep. 2020 Aug 17;10:13881. doi: 10.1038/s41598-020-70837-x (PMC7431570; doi:10.1038/s41598-020-70837-x)
Supplement: Supplementary file 3 — Supplementary Dataset 3. [file 41598_2020_70837_MOESM3_ESM.xlsx]

## Sheet: Bern MAIN SIM FG
wolf_ID	days_to_inact	P(ltf) | t; lib_kill=1, winter=1	Simulation result	ENDPOINT		Run 1	Run 2	Run 3	Run 4	Run 5	Run 6	Run 7	Run 8	Run 9	Run 10	Run 11	Run 12	Run 13	Run 14	Run 15	Run 16	Run 17	Run 18	Run 19	Run 20	Run 21	Run 22	Run 23	Run 24	Run 25	Run 26	Run 27	Run 28	Run 29	Run 30	Run 31	Run 32	Run 33	Run 34	Run 35	Run 36	Run 37	Run 38	Run 39	Run 40	Run 41	Run 42	Run 43	Run 44
788	115	0.179211	0.18	LTF		1	1	0	0	0	0	1	0	0	0	0	0	0	1	1	0	0	1	0	1	0	0	0	0	0	0	1	0	0	0	0	0	0	1	0	0	0	0	0	0	0	0	0	0
766/765	151	0.217223	0.209	CENS		1	1	0	0	0	0	1	0	0	0	0	0	0	1	1	0	0	1	0	1	0	0	0	0	0	0	1	0	0	0	0	0	0	1	0	0	0	0	0	0	0	0	0	0
825	158	0.2259	0.216	CENS		1	1	0	0	0	1	1	0	0	0	0	0	0	1	1	0	0	1	0	1	0	0	0	0	0	0	1	0	0	0	0	0	0	1	0	0	0	0	0	0	0	0	0	0
815	159	0.2259	0.229	LTF		1	0	0	0	1	0	1	0	0	0	0	1	0	1	1	1	0	1	0	1	0	0	1	0	0	1	1	0	0	0	0	0	0	1	0	0	0	0	0	0	0	0	0	0
756	164	0.232485	0.22	CENS		1	1	0	0	0	1	1	0	0	0	0	0	0	1	1	0	0	1	0	1	0	0	0	0	0	0	1	0	0	0	0	0	0	1	0	0	0	0	0	0	0	0	0	0
789	176	0.254707	0.248	CENS		1	1	0	0	0	1	1	0	0	0	0	0	0	1	1	0	0	1	0	1	0	0	0	0	0	0	1	0	0	0	0	0	0	1	0	0	0	0	0	0	1	0	0	0
807	211	0.290739	0.285	CENS		1	1	0	0	0	1	1	0	0	0	0	0	0	1	1	0	0	1	0	1	0	0	0	0	0	0	1	0	0	0	0	0	1	1	0	0	0	0	0	0	1	0	0	0
819	303	0.355749	0.331	CENS		1	1	0	0	0	1	1	0	0	0	0	0	0	1	1	0	0	1	0	1	0	0	0	0	0	0	1	0	0	0	0	0	1	1	0	1	0	0	0	0	1	0	0	0
665	320	0.364051	0.339	CENS		1	1	0	0	0	1	1	0	0	0	0	0	0	1	1	0	0	1	0	1	0	0	0	0	0	0	1	0	0	0	0	0	1	1	0	1	0	0	0	0	1	0	0	0
769	339	0.364051	0.378	LTF		1	1	0	0	1	0	1	1	1	0	0	1	0	1	1	1	1	1	0	1	0	0	1	0	0	1	1	1	0	0	0	0	0	1	0	0	1	0	0	0	0	0	0	0
690	531	0.407582	0.423	LTF		1	1	0	0	1	0	1	1	1	0	0	1	0	1	1	1	1	1	0	1	0	1	1	0	0	1	1	1	0	1	0	0	0	1	0	0	1	0	0	0	0	0	0	0
791	537	0.410032	0.391	CENS		1	1	0	0	0	1	1	0	0	0	1	0	0	1	1	0	0	1	1	1	0	0	0	0	0	0	1	0	0	0	0	0	1	1	0	1	0	0	0	1	1	0	0	0
776	654	0.433304	0.421	CENS		1	1	0	0	0	1	1	0	0	0	1	0	0	1	1	0	0	1	1	1	1	0	0	0	0	0	1	0	1	0	0	0	1	1	0	1	0	0	0	1	1	0	0	0
755	693	0.433304	0.452	LTF		1	1	0	0	1	0	1	1	1	0	0	1	0	1	1	1	1	1	0	1	0	1	1	0	0	1	1	1	0	1	0	0	0	1	0	0	1	0	0	0	0	0	0	0
773	696	0.433304	0.447	LTF		1	1	1	1	0	0	1	1	1	0	1	0	0	1	1	0	1	1	1	1	1	1	0	0	0	0	1	0	1	1	0	1	0	1	1	0	0	1	0	1	0	0	1	1
760	708	0.436317	0.421	CENS		1	1	0	0	0	1	1	0	0	0	1	0	0	1	1	0	0	1	1	1	1	0	0	0	0	0	1	0	1	0	0	0	1	1	0	1	0	0	0	1	1	0	0	0
759	709	0.436317	0.452	LTF		1	1	0	0	1	0	1	1	1	0	0	1	0	1	1	1	1	1	0	1	0	1	1	0	0	1	1	1	0	1	0	0	0	1	0	0	1	0	0	0	0	0	0	0
657	886	0.465098	0.459	CENS		1	1	0	1	0	1	1	0	0	0	1	0	0	1	1	0	0	1	1	1	1	0	0	0	0	0	1	0	1	0	0	0	1	1	0	1	0	0	0	1	1	0	0	0
687	1020	0.476052	0.469	CENS		1	1	0	1	0	1	1	0	0	0	1	0	0	1	1	0	0	1	1	1	1	0	0	0	0	0	1	0	1	0	0	0	1	1	0	1	0	0	0	1	1	0	0	0
686	1025	0.476052	0.489	LTF		1	1	0	0	1	1	1	1	1	0	0	1	0	1	1	1	1	1	0	1	0	1	1	0	0	1	1	1	0	1	0	0	0	1	1	0	1	0	0	0	0	0	1	0
670	1029	0.47907	0.493	LTF		1	1	0	0	1	1	1	1	1	0	0	1	0	1	1	1	1	1	0	1	0	1	1	0	0	1	1	1	0	1	0	0	0	1	1	0	1	0	0	0	0	0	1	0
555	1036	0.47907	0.473	CENS		1	1	0	1	0	1	1	0	0	0	1	0	0	1	1	0	0	1	1	1	1	0	0	0	0	0	1	0	1	0	0	0	1	1	0	1	0	0	0	1	1	0	0	0
669	1083	0.482296	0.475	CENS		1	1	0	1	0	1	1	0	0	0	1	0	0	1	1	0	0	1	1	1	1	0	0	0	0	0	1	0	1	0	0	0	1	1	0	1	0	0	0	1	1	0	0	0
626	1753	0.585042	0.591	LTF		1	1	0	1	1	1	1	0	0	0	1	1	0	1	1	1	0	1	1	1	1	0	0	0	0	1	1	0	1	0	0	0	1	1	0	1	0	0	0	1	1	0	0	0
500B	2149	0.612295	0.623	LTF		1	1	0	1	1	1	1	0	0	0	1	1	0	1	1	1	0	1	1	1	1	0	1	0	0	1	1	0	1	0	0	0	1	1	0	1	0	0	0	1	1	0	0	0
602	2165	0.612295	0.613	LTF		1	1	1	0	1	1	1	1	1	0	0	1	0	1	1	1	1	1	0	1	0	1	1	0	0	1	1	1	0	1	0	1	1	1	1	0	1	1	0	0	1	0	1	1
LTF avg	946.917		LTF count	12
	721.923
[truncated: 1,956 more columns]

## Sheet: Bern SIM FG HIGH
wolf_ID	days_to_inact	P(ltf) | t; lib_kill=1, winter=1	P(ltf) - HIGH	Simulation result	ENDPOINT		Run 1	Run 2	Run 3	Run 4	Run 5	Run 6	Run 7	Run 8	Run 9	Run 10	Run 11	Run 12	Run 13	Run 14	Run 15	Run 16	Run 17	Run 18	Run 19	Run 20	Run 21	Run 22	Run 23	Run 24	Run 25	Run 26	Run 27	Run 28	Run 29	Run 30	Run 31	Run 32	Run 33	Run 34	Run 35	Run 36	Run 37	Run 38	Run 39	Run 40	Run 41	Run 42	Run 43
788	115	0.179211	0.589606	0.601	LTF		1	1	0	1	1	1	1	0	0	0	1	1	0	1	1	1	0	1	1	1	1	0	1	0	0	1	1	0	1	0	0	0	1	1	0	1	0	0	0	1	1	0	0
766/765	151	0.217223	0.608612	0.621	LTF		1	1	0	1	1	1	1	0	0	0	1	1	0	1	1	1	0	1	1	1	1	0	1	0	0	1	1	0	1	0	0	0	1	1	0	1	0	0	0	1	1	0	0
825	158	0.2259	0.61295	0.623	LTF		1	1	0	1	1	1	1	0	0	0	1	1	0	1	1	1	0	1	1	1	1	0	1	0	0	1	1	0	1	0	0	0	1	1	0	1	0	0	0	1	1	0	0
815	159	0.2259	0.61295	0.614	LTF		1	1	1	0	1	1	1	1	1	0	0	1	0	1	1	1	1	1	0	1	0	1	1	0	0	1	1	1	0	1	0	1	1	1	1	0	1	1	0	0	1	0	1
756	164	0.232485	0.616243	0.624	LTF		1	1	0	1	1	1	1	0	0	0	1	1	0	1	1	1	0	1	1	1	1	0	1	0	0	1	1	0	1	0	0	0	1	1	0	1	0	0	0	1	1	0	0
789	176	0.254707	0.627353	0.63	LTF		1	1	0	1	1	1	1	0	0	0	1	1	0	1	1	1	0	1	1	1	1	0	1	0	0	1	1	0	1	0	0	0	1	1	0	1	0	0	0	1	1	0	0
807	211	0.290739	0.64537	0.649	LTF		1	1	0	1	1	1	1	0	0	0	1	1	0	1	1	1	0	1	1	1	1	0	1	0	0	1	1	0	1	0	0	0	1	1	0	1	1	0	0	1	1	0	0
819	303	0.355749	0.677874	0.686	LTF		1	1	0	1	1	1	1	0	0	0	1	1	0	1	1	1	1	1	1	1	1	0	1	0	0	1	1	1	1	0	0	0	1	1	0	1	1	0	0	1	1	0	0
665	320	0.364051	0.682026	0.696	LTF		1	1	0	1	1	1	1	1	1	0	1	1	0	1	1	1	1	1	1	1	1	0	1	0	0	1	1	1	1	0	0	0	1	1	0	1	1	0	0	1	1	0	0
769	339	0.364051	0.682026	0.682	CENS		1	1	1	0	1	1	1	1	1	0	0	1	1	1	1	1	1	1	0	1	0	1	1	0	0	1	1	1	0	1	0	1	1	1	1	1	1	1	0	0	1	0	1
690	531	0.407582	0.703791	0.726	LTF		1	1	0	1	1	1	1	1	1	0	1	1	0	1	1	1	1	1	1	1	1	1	1	0	0	1	1	1	1	1	0	0	1	1	0	1	1	0	0	1	1	0	0
791	537	0.410032	0.705016	0.726	LTF		1	1	0	1	1	1	1	1	1	0	1	1	0	1	1	1	1	1	1	1	1	1	1	0	0	1	1	1	1	1	0	0	1	1	0	1	1	0	0	1	1	0	0
776	654	0.433304	0.716652	0.743	LTF		1	1	0	1	1	1	1	1	1	0	1	1	0	1	1	1	1	1	1	1	1	1	1	0	0	1	1	1	1	1	0	0	1	1	0	1	1	0	0	1	1	0	0
755	693	0.433304	0.716652	0.709	CENS		1	1	1	0	1	1	1	1	1	0	0	1	1	1	1	1	1	1	0	1	0	1	1	0	1	1	1	1	0	1	0	1	1	1	1	1	1	1	0	0	1	0	1
773	696	0.433304	0.716652	0.735	LTF		1	1	1	1	1	1	1	1	1	0	1	1	1	1	1	1	1	1	1	1	1	1	0	0	1	1	1	0	1	1	0	1	0	1	1	0	0	1	0	1	0	0	1
760	708	0.436317	0.718158	0.743	LTF		1	1	0	1	1	1	1	1	1	0	1	1	0	1	1	1	1	1	1	1	1	1	1	0	0	1	1	1	1	1	0	0	1	1	0	1	1	0	0	1	1	0	0
759	709	0.436317	0.718158	0.71	CENS		1	1	1	0	1	1	1	1	1	0	0	1	1	1	1	1	1	1	0	1	0	1	1	0	1	1	1	1	0	1	0	1	1	1	1	1	1	1	0	0	1	0	1
657	886	0.465098	0.732549	0.758	LTF		1	1	0	1	1	1	1	1	1	0	1	1	0	1	1	1	1	1	1	1	1	1	1	0	0	1	1	1	1	1	0	0	1	1	0	1	1	0	0	1	1	0	1
687	1020	0.476052	0.738026	0.761	LTF		1	1	0	1	1	1	1	1	1	0	1	1	0	1	1	1	1	1	1	1	1	1	1	0	0	1	1	1	1	1	0	0	1	1	1	1	1	0	0	1	1	0	1
686	1025	0.476052	0.738026	0.732	CENS		1	1	1	0	1	1	1	1	1	0	0	1	1	1	1	1	1	1	0	1	0	1	1	0	1	1	1	1	0	1	0	1	1	1	1	1	1	1	0	1	1	0	1
670	1029	0.47907	0.739535	0.763	LTF		1	1	0	1	1	1	1	1	1	0	1	1	0	1	1	1	1	1	1	1	1	1	1	0	0	1	1	1	1	1	0	0	1	1	1	1	1	0	0	1	1	0	1
555	1036	0.47907	0.739535	0.737	CENS		1	1	1	0	1	1	1	1	1	0	0	1	1	1	1	1	1	1	0	1	0	1	1	0	1	1	1	1	0	1	0	1	1	1	1	1	1	1	0	1	1	0	1
669	1083	0.482296	0.741148	0.764	LTF		1	1	0	1	1	1	1	1	1	0	1	1	0	1	1	1	1	1	1	1	1	1	1	0	0	1	1	1	1	1	0	0	1	1	1	1	1	0	0	1	1	0	1
626	1753	0.585042	0.792521	0.808	LTF		1	1	1	1	1	1	1	1	1	0	1	1	0	1	1	1	1	1	1	1	1	1	1	0	0	1	1	1	1	1	0	1	1	1	1	1	1	1	0	1	1	0	1
500B	2149	0.612295	0.806147	0.822	LTF		1	1	1	1	1	1	1	1	1	0	1	1	0	1	1	1	1	1	1	1	1	1	1	0	0	1	1	1	1	1	0	1	1	1	1	1	1	1	0	1	1	0	1
602	2165	0.612295	0.806147	0.799	CENS		1	1	1	0	1	1	1	1	1	0	1	1	1	1	1	1	1	1	1	1	0	1	1	0	1	1	1	1	0	1	0	1	1	1	1	1	1	1	0	1	1	0	1
LTF avg	640.15			LTF count	20
	721.923
[truncated: 957 more columns]

## Sheet: Bern SIM FG LOW
wolf_ID	days_to_inact	P(ltf) | t; lib_kill=1, winter=1	P(ltf) - LOW	Simulation result	ENDPOINT		Run 1	Run 2	Run 3	Run 4	Run 5	Run 6	Run 7	Run 8	Run 9	Run 10	Run 11	Run 12	Run 13	Run 14	Run 15	Run 16	Run 17	Run 18	Run 19	Run 20	Run 21	Run 22	Run 23	Run 24	Run 25	Run 26	Run 27	Run 28	Run 29	Run 30	Run 31	Run 32	Run 33	Run 34	Run 35	Run 36	Run 37	Run 38	Run 39	Run 40	Run 41	Run 42	Run 43
788	115	0.179211	0.0896056	0.087	CENS		1	0	0	0	0	0	1	0	0	0	0	0	0	1	1	0	0	1	0	1	0	0	0	0	0	0	0	0	0	0	0	0	0	1	0	0	0	0	0	0	0	0	0
766/765	151	0.217223	0.108612	0.104	CENS		1	0	0	0	0	0	1	0	0	0	0	0	0	1	1	0	0	1	0	1	0	0	0	0	0	0	1	0	0	0	0	0	0	1	0	0	0	0	0	0	0	0	0
825	158	0.2259	0.11295	0.106	CENS		1	0	0	0	0	0	1	0	0	0	0	0	0	1	1	0	0	1	0	1	0	0	0	0	0	0	1	0	0	0	0	0	0	1	0	0	0	0	0	0	0	0	0
815	159	0.2259	0.11295	0.124	LTF		1	0	0	0	1	0	1	0	0	0	0	1	0	1	1	1	0	1	0	0	0	0	0	0	0	1	0	0	0	0	0	0	0	1	0	0	0	0	0	0	0	0	0
756	164	0.232485	0.116243	0.109	CENS		1	0	0	0	0	0	1	0	0	0	0	0	0	1	1	0	0	1	0	1	0	0	0	0	0	0	1	0	0	0	0	0	0	1	0	0	0	0	0	0	0	0	0
789	176	0.254707	0.127353	0.123	CENS		1	0	0	0	0	0	1	0	0	0	0	0	0	1	1	0	0	1	0	1	0	0	0	0	0	0	1	0	0	0	0	0	0	1	0	0	0	0	0	0	0	0	0
807	211	0.290739	0.14537	0.141	CENS		1	1	0	0	0	0	1	0	0	0	0	0	0	1	1	0	0	1	0	1	0	0	0	0	0	0	1	0	0	0	0	0	0	1	0	0	0	0	0	0	0	0	0
819	303	0.355749	0.177874	0.179	LTF		1	1	0	0	0	0	1	0	0	0	0	0	0	1	1	0	0	1	0	1	0	0	0	0	0	0	1	0	0	0	0	0	0	1	0	0	0	0	0	0	0	0	0
665	320	0.364051	0.182026	0.182	CENS		1	1	0	0	0	0	1	0	0	0	0	0	0	1	1	0	0	1	0	1	0	0	0	0	0	0	1	0	0	0	0	0	0	1	0	0	0	0	0	0	0	0	0
769	339	0.364051	0.182026	0.192	LTF		1	0	0	0	1	0	1	0	0	0	0	1	0	1	1	1	0	1	0	1	0	0	1	0	0	1	0	0	0	0	0	0	0	1	0	0	0	0	0	0	0	0	0
690	531	0.407582	0.203791	0.197	CENS		1	1	0	0	0	0	1	0	0	0	0	0	0	1	1	0	0	1	0	1	0	0	0	0	0	0	1	0	0	0	0	0	0	1	0	0	0	0	0	0	0	0	0
791	537	0.410032	0.205016	0.198	CENS		1	1	0	0	0	0	1	0	0	0	0	0	0	1	1	0	0	1	0	1	0	0	0	0	0	0	1	0	0	0	0	0	0	1	0	0	0	0	0	0	0	0	0
776	654	0.433304	0.216652	0.209	CENS		1	1	0	0	0	0	1	0	0	0	0	0	0	1	1	0	0	1	0	1	0	0	0	0	0	0	1	0	0	0	0	0	0	1	0	0	0	0	0	0	0	0	0
755	693	0.433304	0.216652	0.225	LTF		1	0	0	0	1	0	1	0	0	0	0	1	0	1	1	1	0	1	0	1	0	0	1	0	0	1	1	0	0	0	0	0	0	1	0	0	0	0	0	0	0	0	0
773	696	0.433304	0.216652	0.231	LTF		1	0	0	0	0	0	1	1	1	0	1	0	0	1	1	0	1	1	1	1	0	1	0	0	0	0	0	0	0	1	0	0	0	1	1	0	0	0	0	1	0	0	1
760	708	0.436317	0.218159	0.209	CENS		1	1	0	0	0	0	1	0	0	0	0	0	0	1	1	0	0	1	0	1	0	0	0	0	0	0	1	0	0	0	0	0	0	1	0	0	0	0	0	0	0	0	0
759	709	0.436317	0.218159	0.225	LTF		1	0	0	0	1	0	1	0	0	0	0	1	0	1	1	1	0	1	0	1	0	0	1	0	0	1	1	0	0	0	0	0	0	1	0	0	0	0	0	0	0	0	0
657	886	0.465098	0.232549	0.223	CENS		1	1	0	0	0	1	1	0	0	0	0	0	0	1	1	0	0	1	0	1	0	0	0	0	0	0	1	0	0	0	0	0	0	1	0	0	0	0	0	0	0	0	0
687	1020	0.476052	0.238026	0.228	CENS		1	1	0	0	0	1	1	0	0	0	0	0	0	1	1	0	0	1	0	1	0	0	0	0	0	0	1	0	0	0	0	0	0	1	0	0	0	0	0	0	0	0	0
686	1025	0.476052	0.238026	0.238	CENS		1	0	0	0	1	0	1	0	0	0	0	1	0	1	1	1	0	1	0	1	0	0	1	0	0	1	1	0	0	0	0	0	0	1	0	0	0	0	0	0	0	0	0
670	1029	0.47907	0.239535	0.231	CENS		1	1	0	0	0	1	1	0	0	0	0	0	0	1	1	0	0	1	0	1	0	0	0	0	0	0	1	0	0	0	0	0	0	1	0	0	0	0	0	0	0	0	0
555	1036	0.47907	0.239535	0.238	CENS		1	0	0	0	1	0	1	0	0	0	0	1	0	1	1	1	0	1	0	1	0	0	1	0	0	1	1	0	0	0	0	0	0	1	0	0	0	0	0	0	0	0	0
669	1083	0.482296	0.241148	0.232	CENS		1	1	0	0	0	1	1	0	0	0	0	0	0	1	1	0	0	1	0	1	0	0	0	0	0	0	1	0	0	0	0	0	0	1	0	0	0	0	0	0	0	0	0
626	1753	0.585042	0.292521	0.287	CENS		1	1	0	0	0	1	1	0	0	0	0	0	0	1	1	0	0	1	0	1	0	0	0	0	0	0	1	0	0	0	0	0	1	1	0	0	0	0	0	0	1	0	0
500B	2149	0.612295	0.306147	0.291	CENS		1	1	0	0	0	1	1	0	0	0	0	0	0	1	1	0	0	1	0	1	0	0	0	0	0	0	1	0	0	0	0	0	1	1	0	0	0	0	0	0	1	0	0
602	2165	0.612295	0.306147	0.309	LTF		1	1	0	0	1	0	1	0	0	0	0	1	0	1	1	1	0	1	0	1	0	0	1	0	0	1	1	0	0	0	0	0	0	1	0	0	1	0	0	0	0	0	0
LTF avg	723.429			LTF count	7
	721.923
[truncated: 957 more columns]
